# Supplementary material for: Exploring Large-Scale Patterns of Genetic Variation in the COI Gene among Insecta: Implications for DNA Barcoding and Threshold-Based Species Delimitation Studies
Source: Insects. 2022 Apr 30;13(5):425. doi: 10.3390/insects13050425 (PMC9147995; doi:10.3390/insects13050425)
Supplement: Supplementary file 1 [file insects-13-00425-s001.zip]

Archive with 1 entries (1 files):
- Table S1 Detailed optimal thresholds for 4,288 genera.xls
