# Supplementary material for: Exploring Large-Scale Patterns of Genetic Variation in the COI Gene among Insecta: Implications for DNA Barcoding and Threshold-Based Species Delimitation Studies
Source: Insects. 2022 Apr 30;13(5):425. doi: 10.3390/insects13050425 (PMC9147995; doi:10.3390/insects13050425)
Supplement: Supplementary file 1 [file insects-13-00425-s001.zip › Table S1 Detailed optimal thresholds for 4,288 genera.xls]

## Sheet: Table S1
ID	Genus	Optimal threshold
1	Abablemma	0.029
2	Abagrotis	0.008
3	Abantiades	0.026
4	Abax	0.049
5	Abdera	0.094
6	Abia	0.0275
7	Abisara	0.029
8	Ablabesmyia	0.0565
9	Abraxas	0.0385
10	Abrostola	0.02
11	Acalles	0.045
12	Acallorneuma	0.08
13	Acalypta	0.014
14	Acalyptris	0.0445
15	Acanthocinus	0.0785
16	Acanthoderes	0.078
17	Acanthodica	0.0235
18	Acantholena	0.0275
19	Acantholipes	0.037
20	Acantholyda	0.0485
21	Acasis	0.012
22	Acatapaustus	0.0135
23	Acemya	0.028
24	Acentrella	0.1085
25	Achaea	0.01
26	Achalarus	0.0103333
27	Acharia	0.0255
28	Acherontia	0.0185
29	Achrysocharoides	0.04
30	Achyra	0.0135
31	Acidota	0.0635
32	Acinopterus	0.091
33	Acisoma	0.0125
34	Acizzia	0.0835
35	Aclastus	0.028
36	Aclees	0.078
37	Aclista	0.038
38	Aclytia	0.01
39	Acmaeodera	0.072
40	Acmaeops	0.026
41	Acnemia	0.055
42	Acompsia	0.0185
43	Acontia	0.0265
44	Acosmeryx	0.0155
45	Acraea	0.0165
46	Acraephnes	0.0215
47	Acraga	0.046
48	Acrapex	0.0135
49	Acrobasis	0.0055
50	Acrocercops	0.031
51	Acrodipsas	0.0095
52	Acrolepiopsis	0.035
53	Acrolocha	0.032
54	Acrolophus	0.0241667
55	Acroneuria	0.062
56	Acronicta	0.004
57	Acropolitis	0.008
58	Acropteris	0.08
59	Acropyga	0.1245
60	Acrotomodes	0.014
61	Acrotona	0.0705
62	Acrotrichis	0.1055
63	Actebia	0.001
64	Actenicerus	0.0225
65	Actia	0.012
66	Actias	0.006
67	Actinote	0.0115
68	Actinotia	0.015
69	Acyphas	0.0565
70	Acyrthosiphon	0.0195
71	Adafroptilum	0.0105
72	Addaea	0.0265
73	Adela	0.021
74	Adelges	0.0375
75	Adelognathus	0.019
76	Adelomyrmex	0.0875
77	Adeloneivaia	0.0125714
78	Adelowalkeria	0.012
79	Adelpha	0.0305
80	Adelphocoris	0.003
81	Adetomyrma	0.0595
82	Adetus	0.0575
83	Adhemarius	0.0155
84	Adicella	0.076
85	Admontia	0.0275
86	Adoneta	0.01
87	Adoxophyes	0.014
88	Adrastus	0.021
89	Adrougeriana	0.0075
90	Adscita	0.004
91	Aedes	0.008
92	Aedia	0.0215
93	Aegialia	0.0165
94	Aegus	0.1045
95	Aelia	0.0665
96	Aellopos	0.0205
97	Aenetus	0.013
98	Aeolochroma	0.009
99	Aerophilus	0.0245
100	Aerotegmina	0.034
101	Aeshna	0.0075
102	Aethecerus	0.046
103	Aethes	0.023
104	Aethina	0.0725
105	Afrogethes	0.0705
106	Agabus	0.01
107	Agallia	0.064
108	Agamana	0.033
109	Agapanthia	0.076
110	Agapetus	0.027
111	Agapostemon	0.048
112	Agaraea	0.023
113	Agathia	0.02
114	Agathidium	0.01
115	Agathodes	0.005
116	Agathymus	0.029
117	Agdistis	0.0395
118	Agelaia	0.023
119	Ageniella	0.0855
120	Agenioideus	0.065
121	Aglais	0.0145
122	Aglaopus	0.0345
123	Aglaostigma	0.0315
124	Aglaotilla	0.099
125	Aglossa	0.0375
126	Agmina	0.074
127	Agnetina	0.055
128	Agnippe	0.059
129	Agnoea	0.0345
130	Agnorisma	0.031
131	Agnotecous	0.018
132	Agoliinus	0.0115
133	Agonopterix	0.006
134	Agonoscelis	0.0795
135	Agraphydrus	0.0735
136	Agriades	0.003
137	Agrilus	0.0123333
138	Agrioglypta	0.0105
139	Agriophara	0.0355
140	Agriopis	0.0285
141	Agriotes	0.0205
142	Agriphila	0.0315
143	Agrius	0.0295
144	Agrochola	0.025
145	Agromyza	0.028
146	Agrotera	0.039
147	Agrothereutes	0.052
148	Agrypnia	0.0215
149	Agrypnus	0.0485
150	Agrypon	0.081
151	Aguna	0.026
152	Agylla	0.0225
153	Agyrta	0.0295
154	Ahlbergia	0.0155
155	Alabagrus	0.035
156	Albuna	0.0415
157	Alcis	0.033
158	Aleiodes	0.0125
159	Aleochara	0.007
160	Aleptina	0.027
161	Aleucis	0.026
162	Aleuron	0.0315
163	Allantus	0.012
164	Alliopsis	0.0235
165	Allobaccha	0.0295
166	Allocapnia	0.0405
167	Allodia	0.032
168	Alloeotomus	0.099
169	Allogamus	0.0555
170	Allognosta	0.0595
171	Allograpta	0.0255
172	Allomerus	0.058
173	Allomyia	0.056
174	Alloperla	0.057
175	Allorhogas	0.052
176	Allotinus	0.0425
177	Allotrichoma	0.003
178	Alloxysta	0.016
179	Aloa	0.005
180	Aloconota	0.0365
181	Alophosoma	0.01
182	Alphomelon	0.0305
183	Alsophila	0.033
184	Altenia	0.035
185	Altica	0.004
186	Altinote	0.006
187	Alysia	0.0405
188	Amara	0.0195
189	Amastus	0.008
190	Amauromyza	0.0715
191	Amaxia	0.032
192	Amblycerus	0.0815
193	Amblychia	0.032
194	Amblyscirtes	0.0165
195	Amblysellus	0.018
196	Ambrosiodmus	0.136
197	Ambulyx	0.005
198	Amegilla	0.05
199	Amelora	0.0415
200	Amerila	0.0085
201	Ametadoria	0.0425
202	Ametastegia	0.0185
203	Amiota	0.0215
204	Amithao	0.0595
205	Ammophila	0.0315
206	Amolita	0.017
207	Amorbia	0.003
208	Ampelophaga	0.0025
209	Amphinemura	0.042
210	Amphipoea	0.0125
211	Amphipsalta	0.0375
212	Amphipyra	0.035
213	Amphorophora	0.0085
214	Amplicephalus	0.101
215	Amydria	0.0285
216	Amyna	0.0445
217	Amytta	0.006
218	Anabolia	0.0525
219	Anaceratagallia	0.0205
220	Anachloris	0.0285
221	Anacroneuria	0.075
222	Anacrusis	0.0275
223	Anagrus	0.0085
224	Anagyrus	0.075
225	Anaphes	0.0245
226	Anaplectoides	0.0025
227	Anaproutia	0.036
228	Anaptilora	0.0715
229	Anarsia	0.0375
230	Anarta	0.004
231	Anasimyia	0.003
232	Anastatus	0.0505
233	Anastrangalia	0.073
234	Anastrepha	0.01
235	Anastrolos	0.012
236	Anastrus	0.04
237	Anatella	0.0335
238	Anathix	0.014
239	Anatis	0.0105
240	Anatrachyntis	0.042
241	Anatrytone	0.0335
242	Anax	0.027
243	Ancistrocerus	0.0285
244	Ancistronycha	0.0275
245	Ancognatha	0.0645
246	Ancylis	0.0055
247	Ancylosis	0.0345
248	Ancyronyx	0.085
249	Andropolia	0.007
250	Aneugmenus	0.024
251	Aneurus	0.1035
252	Anevrina	0.019
253	Angonyx	0.0155
254	Anhimella	0.04
255	Anicla	0.009
256	Anigraea	0.0365
257	Anillinus	0.018
258	Anisandrus	0.101
259	Anisocentropus	0.06
260	Anisopodus	0.075
261	Anisota	0.0025
262	Anisotoma	0.0405
263	Annitella	0.028
264	Anobium	0.0925
265	Anochetus	0.01225
266	Anogcodes	0.0525
267	Anomis	0.016
268	Anoncia	0.045
269	Anopheles	0.011
270	Anopina	0.0115
271	Anoplius	0.0095
272	Anoplodera	0.052
273	Anoplotermes	0.046
274	Anoscopus	0.014
275	Anostirus	0.07
276	Anotylus	0.069
277	Antaeotricha	0.006
278	Antanartia	0.009
279	Anteon	0.005
280	Anterastes	0.0275
281	Anteros	0.0375
282	Anthanassa	0.042
283	Anthaxia	0.043
284	Anthela	0.012
285	Antheraea	0.007
286	Antherophagus	0.046
287	Anthicus	0.0595
288	Anthidium	0.069
289	Anthobium	0.056
290	Anthocharis	0.0155
291	Anthocomus	0.009
292	Anthomyia	0.0295
293	Anthomyza	0.026
294	Anthonomus	0.006
295	Anthophagus	0.0415
296	Anthophora	0.022
297	Anthophylax	0.048
298	Anthrax	0.097
299	Anthrenus	0.0025
300	Anthroherpon	0.0305
301	Antiblemma	0.023
302	Anticlea	0.0355
303	Anticrates	0.011
304	Antinephele	0.028
305	Antiopala	0.0515
306	Antipterna	0.0365
307	Antireicheia	0.095
308	Antispila	0.0645
309	Antocha	0.0645
310	Antrops	0.027
311	Anuraphis	0.009
312	Aonidiella	0.035
313	Aoplus	0.0115
314	Apallates	0.0315
315	Apamea	0.003
316	Apantesis	0.007
317	Aparopionella	0.073
318	Apatania	0.0135
319	Apatelodes	0.0245
320	Apatema	0.096
321	Apela	0.022
322	Apenes	0.0085
323	Apenetretus	0.01
324	Apethymus	0.007
325	Aphaenogaster	0.0315
326	Aphaenops	0.0105
327	Aphanarthrum	0.0895
328	Aphanicercella	0.04475
329	Aphanistes	0.0325
330	Aphanotrigonum	0.0205
331	Aphelinus	0.0595
332	Aphelopus	0.053
333	Aphidius	0.02
334	Aphis	0.001
335	Aphomia	0.0805
336	Aphrissa	0.0075
337	Aphrodes	0.028
338	Aphrophora	0.0155
339	Aphthona	0.01
340	Aphytis	0.055
341	Apilocrocis	0.0075
342	Apiomerus	0.074
343	Apiomorpha	0.0565
344	Apion	0.039
345	Apis	0.06
346	Aplocera	0.0245
347	Aplogompha	0.056
348	Aplomya	0.008
349	Apocephalus	0.017
350	Apoda	0.004
351	Apodemia	0.0025
352	Apoica	0.0145
353	Apolygus	0.0075
354	Aporinellus	0.0595
355	Apotolamprus	0.044
356	Apotomis	0.0025
357	Aprionus	0.037
358	Aproaerema	0.032
359	Aprostocetus	0.0635
360	Apsilochorema	0.0995
361	Apterostigma	0.0995
362	Aquarius	0.002
363	Arachnis	0.019
364	Arachnospila	0.094
365	Aradus	0.07
366	Araeopteron	0.024
367	Arawacus	0.0155
368	Archaeoattacus	0.0105
369	Archaeoses	0.046
370	Archarius	0.0815
371	Archytas	0.0165
372	Arcte	0.0105
373	Arctia	0.031
374	Arctopelopia	0.036
375	Arctopora	0.003
376	Arctopsyche	0.004
377	Arctornis	0.0385
378	Arcyptera	0.018
379	Ardiosteres	0.0915
380	Arganthomyza	0.0155
381	Argema	0.02
382	Argogorytes	0.0585
383	Argynnis	0.0305
384	Argyra	0.0405
385	Argyrolepidia	0.0305
386	Argyroploce	0.0135
387	Argyrosticta	0.025
388	Argyrostrotis	0.0185
389	Argyrotaenia	0.0085
390	Arhopala	0.008
391	Arhopalus	0.0285
392	Arhyssus	0.0525
393	Arichanna	0.0155
394	Aricia	0.0095
395	Armactica	0.0205
396	Armigeres	0.014
397	Arocera	0.1235
398	Aroga	0.0275
399	Arotrophora	0.007
400	Arotrura	0.0225
401	Arphia	0.012
402	Arrade	0.018
403	Arsenura	0.0145
404	Arta	0.0255
405	Artace	0.0055
406	Artaxa	0.039
407	Artiastis	0.032
408	Artigisa	0.0145
409	Asaphidion	0.0305
410	Asaphocrita	0.0595
411	Ascogaster	0.0525
412	Ascotis	0.07
413	Asecodes	0.0165
414	Aseptis	0.01
415	Ashmeadiella	0.0375
416	Asiagomphus	0.044
417	Aslauga	0.007
418	Asobara	0.0475
419	Asphondylia	0.008
420	Aspidiotus	0.043
421	Aspilanta	0.073
422	Aspilota	0.022
423	Aspitates	0.0055
424	Assara	0.0355
425	Astenus	0.068
426	Asteromyia	0.021
427	Asthenoptycha	0.013
428	Astiphromma	0.0095
429	Astrotischeria	0.0205
430	Asturodes	0.0065
431	Astygisa	0.038
432	Astyochia	0.021
433	Asura	0.0305
434	Asynarchus	0.002
435	Atalantycha	0.043
436	Aterpia	0.034
437	Ateuchus	0.0405
438	Athalia	0.0785
439	Athaumasta	0.013
440	Atherigona	0.026
441	Athetis	0.008
442	Athletes	0.0205
443	Athrips	0.045
444	Athripsodes	0.058
445	Athrycia	0.0115
446	Athyma	0.0315
447	Athyrma	0.005
448	Athysanella	0.0346667
449	Atlanticus	0.0505
450	Atlides	0.0335
451	Atomaria	0.0305
452	Atopsyche	0.048
453	Atractodes	0.00766667
454	Atractotomus	0.0695
455	Atrecus	0.042
456	Atrichopogon	0.064
457	Atrypanius	0.1135
458	Atrytonopsis	0.0295
459	Atta	0.077
460	Attacus	0.039
461	Attagenus	0.085
462	Attalus	0.0235
463	Atylotus	0.026
464	Augochlora	0.129
465	Aulacorthum	0.021
466	Aulagromyza	0.0645
467	Auletobius	0.0315
468	Aulogymnus	0.0215
469	Auplopus	0.024
470	Auridius	0.047
471	Auritibicen	0.0285
472	Aurivillius	0.008
473	Austrocaligula	0.02
474	Austrolimnophila	0.0665
475	Austrosimulium	0.055
476	Autalia	0.047
477	Autoba	0.0315
478	Autocharis	0.0235
479	Autochton	0.019
480	Autographa	0.0075
481	Automerina	0.0045
482	Automeris	0.003
483	Avitta	0.082
484	Axinotarsus	0.036
485	Axylia	0.0265
486	Axysta	0.014
487	Azelia	0.0155
488	Azenia	0.013
489	Azeta	0.0335
490	Azteca	0.1025
491	Bacotoma	0.0385
492	Bactericera	0.0775
493	Bactra	0.003
494	Bactrocera	0.009
495	Badister	0.0105
496	Baetodes	0.102
497	Bagada	0.0205
498	Bagisara	0.0135
499	Bagous	0.1085
500	Baileya	0.009
501	Balacra	0.023
502	Balbura	0.016
503	Balcanocerus	0.1185
504	Balclutha	0.008
505	Baliga	0.0445
506	Balsa	0.029
507	Balta	0.0545
508	Banasa	0.0545
509	Baniana	0.067
510	Banisia	0.031
511	Banyallarga	0.0605
512	Bardaxima	0.0445
513	Baris	0.068
514	Baritius	0.021
515	Barsine	0.0535
516	Barycnemis	0.0185
517	Baryscapus	0.022
518	Basalys	0.0275
519	Bassus	0.06
520	Bastilla	0.0085
521	Bathyphlebia	0.0195
522	Bathysciola	0.09
523	Bathythrix	0.027
524	Batia	0.0325
525	Batrisodes	0.026
526	Bayadera	0.0315
527	Bebearia	0.01
528	Belenois	0.016
529	Bellardia	0.022
530	Belomicrus	0.087
531	Belonogaster	0.046
532	Belyta	0.061
533	Bembecia	0.082
534	Bembecinus	0.052
535	Bembidion	0.02
536	Bembix	0.02
537	Bengalia	0.0325
538	Beralade	0.0225
539	Berberomeloe	0.028
540	Beris	0.033
541	Berosus	0.0415
542	Berta	0.004
543	Bertholdia	0.0155
544	Bertula	0.041
545	Berytinus	0.0515
546	Besdolus	0.035
547	Besma	0.0115
548	Bibio	0.007
549	Bibloplectus	0.0515
550	Bicellaria	0.012
551	Bicyclus	0.0255
552	Bidessus	0.004
553	Billaea	0.063
554	Binodoxys	0.0195
555	Bisnius	0.092
556	Biston	0.025
557	Blaesoxipha	0.0115
558	Blastobasis	0.0155
559	Blattella	0.1055
560	Blenina	0.036
561	Blepharidopterus	0.0805
562	Blepharipa	0.043
563	Blepharomastix	0.058
564	Bleptina	0.0155
565	Blera	0.0125
566	Blethisa	0.007
567	Blondelia	0.0105
568	Bocchoris	0.048
569	Bocula	0.0395
570	Boettcheria	0.002
571	Bolitochara	0.0485
572	Boloria	0.0115
573	Bombus	0.004
574	Bombylius	0.104
575	Boreophilia	0.042
576	Boreostiba	0.023
577	Borkhausenia	0.066
578	Borophaga	0.045
579	Botanophila	0.01
580	Bothrometopus	0.0335
581	Bothroponera	0.023
582	Boyeria	0.0205
583	Bracca	0.0315
584	Brachinus	0.0325
585	Brachmia	0.0345
586	Brachybelistis	0.008
587	Brachycaudus	0.004
588	Brachycentrus	0.025
589	Brachycyrtus	0.077
590	Brachyglossina	0.009
591	Brachylomia	0.0085
592	Brachymyrmex	0.053
593	Brachynemurus	0.09
594	Brachyopa	0.0065
595	Brachyponera	0.0835
596	Brachyptera	0.044
597	Brachyrhynchus	0.0975
598	Brachysetodes	0.0275
599	Brachyunguis	0.013
600	Bracon	0.033
601	Bradysia	0.024
602	Braggia	0.0055
603	Brahmaea	0.0115
604	Brangas	0.01
605	Brasema	0.049
606	Brassicogethes	0.005
607	Braunsapis	0.026
608	Brenthia	0.079
609	Brevantennia	0.025
610	Brevicornu	0.0255
611	Brillia	0.0305
612	Brochymena	0.0205
613	Bruchidius	0.1115
614	Bruchus	0.0495
615	Brumptomyia	0.063
616	Bryolymnia	0.0195
617	Bryophaenocladius	0.073
618	Bryophila	0.0255
619	Bryoptera	0.033
620	Bulia	0.0155
621	Bungalotis	0.015
622	Buprestis	0.042
623	Cabera	0.0385
624	Cacopsylla	0.002
625	Cadra	0.0175
626	Caenocara	0.026
627	Caenohalictus	0.036
628	Caenoscelis	0.0505
629	Caenurgina	0.014
630	Caeruleuptychia	0.0375
631	Cafius	0.145
632	Caio	0.008
633	Calacalles	0.025
634	Calameuta	0.035
635	Calamotropha	0.1105
636	Calaphis	0.031
637	Calathus	0.0125
638	Calathusa	0.019
639	Calephelis	0.017
640	Calesia	0.033
641	Caleta	0.035
642	Calidota	0.0275
643	Caligo	0.027
644	Caliothrips	0.093
645	Calisto	0.004
646	Callambulyx	0.019
647	Calledema	0.0695
648	Callichroma	0.049
649	Callicore	0.0025
650	Callidium	0.0455
651	Calligrapha	0.007
652	Callihormius	0.0375
653	Callimormus	0.0175
654	Callinola	0.0285
655	Callionima	0.007
656	Calliopsis	0.095
657	Calliopum	0.02
658	Calliphona	0.031
659	Calliphora	0.006
660	Calliptamus	0.0113333
661	Callistege	0.013
662	Callistethus	0.027
663	Calliteara	0.033
664	Callithomia	0.002
665	Callohesma	0.0585
666	Callophrys	0.0065
667	Callopistria	0.0315
668	Callosamia	0.02
669	Callosobruchus	0.087
670	Callyna	0.0455
671	Calodexia	0.02
672	Calolydella	0.01
673	Calomicrus	0.0085
674	Calophasidia	0.0125
675	Calopteryx	0.087
676	Caloptilia	0.0055
677	Calosima	0.0435
678	Caltoris	0.002
679	Calycomyza	0.0375
680	Calycopis	0.004
681	Cameraria	0.026
682	Campiglossa	0.0145
683	Campodorus	0.0235
684	Campoletis	0.0065
685	Camponotus	0.0435
686	Campoplex	0.026
687	Campsicnemus	0.0145
688	Campsosternus	0.0195
689	Camptochaeta	0.0395
690	Campylocheta	0.0215
691	Campylomyza	0.041
692	Candalides	0.0195
693	Cania	0.0425
694	Cantharis	0.0395
695	Canthidium	0.0525
696	Canthon	0.0415
697	Capitophorus	0.035
698	Capnia	0.019
699	Capparimyia	0.0305
700	Capperia	0.023
701	Capraita	0.044
702	Capsula	0.007
703	Capua	0.0296667
704	Capusa	0.0165
705	Carabus	0.017
706	Caradrina	0.0055
707	Carcelia	0.011
708	Carcharodus	0.0135
709	Carcinops	0.051
710	Cardamyla	0.009
711	Cardiochiles	0.0095
712	Cardiodactylus	0.029
713	Cardiophorus	0.106
714	Carebara	0.147
715	Carelis	0.0425
716	Careopalpis	0.0055
717	Caria	0.0265
718	Caripeta	0.0105
719	Carmenta	0.046
720	Carminda	0.0235
721	Carpatolechia	0.0205
722	Carpelimus	0.02
723	Carpocoris	0.043
724	Carpophilus	0.052
725	Carpophthoromyia	0.017
726	Carrhenes	0.0295
727	Carteris	0.0115
728	Carterocephalus	0.003
729	Caryedon	0.007
730	Carynota	0.0405
731	Carystoides	0.0195
732	Casbia	0.008
733	Casinaria	0.0515
734	Cassida	0.0905
735	Catacantha	0.0195
736	Catachlorops	0.048
737	Cataclysme	0.013
738	Cataglyphis	0.003
739	Catarhoe	0.0405
740	Catastega	0.0155
741	Catasticta	0.0815
742	Catephia	0.0355
743	Catoblepia	0.0485
744	Catocala	0.004
745	Catonephele	0.0185
746	Catops	0.0155
747	Catopsilia	0.0155
748	Catoptria	0.0095
749	Catoria	0.071
750	Catoryctis	0.0335
751	Cauchas	0.0145
752	Caulastrocecis	0.017
753	Caulotrupis	0.095
754	Cautethia	0.025
755	Cavariella	0.003
756	Cecharismena	0.008
757	Cechenena	0.035
758	Cechetra	0.0245
759	Cedestis	0.043
760	Celaenorrhinus	0.0055
761	Celatoblatta	0.0525
762	Celerena	0.045
763	Celithemis	0.0305
764	Celypha	0.0235
765	Cenopis	0.025
766	Centistes	0.0915
767	Centris	0.0385
768	Centromacronema	0.1365
769	Cephaloleia	0.0075
770	Cephalomalthinus	0.003
771	Cephalops	0.005
772	Cephalotes	0.081
773	Cephenemyia	0.0225
774	Cephonodes	0.0155
775	Cephus	0.027
776	Cepora	0.023
777	Cepphis	0.029
778	Ceraclea	0.0325
779	Ceraeochrysa	0.0395
780	Ceranemota	0.0095
781	Ceranisus	0.05
782	Cerapanorpa	0.013
783	Cerastis	0.0025
784	Ceratapion	0.0085
785	Ceratitis	0.022
786	Ceratomia	0.007
787	Ceratophyllus	0.038
788	Ceratosolen	0.005
789	Ceratovacuna	0.0265
790	Cerceris	0.0065
791	Cerconota	0.0785
792	Cercyon	0.02
793	Cercyonis	0.0135
794	Ceresa	0.047
795	Ceriagrion	0.0055
796	Cerodirphia	0.0385
797	Cerodontha	0.055
798	Ceroglossus	0.037
799	Ceromya	0.023
800	Ceroplastes	0.0475
801	Certima	0.03
802	Cerynea	0.0205
803	Cethosia	0.004
804	Ceuthophilus	0.01
805	Ceutorhynchus	0.0255
806	Chadisrochroa	0.03
807	Chaerocina	0.016
808	Chaetaglaea	0.011
809	Chaetocladius	0.05
810	Chaetocnema	0.037
811	Chaetolopha	0.0335
812	Chaetopteryx	0.0025
813	Chalarus	0.0245
814	Chalciope	0.0255
815	Chalcolepidius	0.005
816	Chalcosyrphus	0.008
817	Chalybion	0.015
818	Chamaemyia	0.0575
819	Chamaesphecia	0.0385
820	Chaoborus	0.0775
821	Chaograptis	0.0025
822	Charadra	0.0125
823	Charaxes	0.007
824	Charissa	0.0125
825	Charitopes	0.0855
826	Charops	0.0635
827	Chasmina	0.007
828	Chazara	0.013
829	Cheilosia	0.012
830	Cheilotrichia	0.072
831	Chelifera	0.054
832	Chelis	0.001
833	Chelostoma	0.011
834	Chersodromia	0.0555
835	Chersotis	0.017
836	Chesiadodes	0.0305
837	Chesias	0.0215
838	Chetogena	0.0165
839	Cheumatopsyche	0.011
840	Chezala	0.0585
841	Chiasmia	0.0175
842	Chilicola	0.007
843	Chilocorus	0.0305
844	Chimarra	0.0335
845	Chiomara	0.015
846	Chionodes	0.005
847	Chirosia	0.024
848	Chirothrips	0.019
849	Chlaenius	0.013
850	Chlamydatus	0.046
851	Chlenomorpha	0.0105
852	Chloreuptychia	0.0485
853	Chlorochroa	0.0055
854	Chloroclystis	0.029
855	Chloropaschia	0.0245
856	Chlorophorus	0.063
857	Chlorops	0.02
858	Chloropteryx	0.024
859	Chlorota	0.02
860	Chlorotabanus	0.0235
861	Chlorotettix	0.048
862	Chlosyne	0.004
863	Choeras	0.091
864	Choleva	0.035
865	Choreutis	0.0185
866	Chorinaeus	0.049
867	Choristoneura	0.007
868	Choristostigma	0.041
869	Choroedocus	0.003
870	Choroterpes	0.0735
871	Chorthippus	0.0045
872	Chortoscirtes	0.0305
873	Chrysendeton	0.0355
874	Chrysis	0.004
875	Chrysocharis	0.0345
876	Chrysocraspeda	0.0855
877	Chrysodeixis	0.0145
878	Chrysoesthia	0.0265
879	Chrysomela	0.0085
880	Chrysomphalus	0.055
881	Chrysomya	0.011
882	Chrysonoma	0.0305
883	Chrysoperla	0.0125
884	Chrysopilus	0.0715
885	Chrysops	0.01
886	Chrysoritis	0.0155
887	Chrysoscota	0.012
888	Chrysotoxum	0.005
889	Chrysotus	0.015
890	Chymomyza	0.0095
891	Ciampa	0.0265
892	Cibyra	0.0245
893	Cicadula	0.009
894	Cicia	0.031
895	Cicinnus	0.0305
896	Cidaphus	0.08
897	Cinara	0.008
898	Cionus	0.0365
899	Cirrhochrista	0.014
900	Cirrochroa	0.0355
901	Cissia	0.053
902	Cissusa	0.015
903	Cithaerias	0.0625
904	Citheronia	0.007
905	Citioica	0.004
906	Cladius	0.083
907	Cladopelma	0.061
908	Cladotanytarsus	0.007
909	Clania	0.019
910	Clanis	0.021
911	Claustropyga	0.056
912	Clemensia	0.026
913	Cleora	0.01475
914	Clepsis	0.016
915	Clerarcha	0.041
916	Cletus	0.0115
917	Clinocentrus	0.0285
918	Clinocera	0.0375
919	Clistoabdominalis	0.0085
920	Clistopyga	0.0525
921	Clistoronia	0.0085
922	Clivina	0.028
923	Cloeon	0.006
924	Clostera	0.0185
925	Closterocerus	0.0485
926	Closterotomus	0.042
927	Clusiodes	0.0445
928	Clytus	0.0225
929	Cnaphalocrocis	0.0275
930	Cnephasia	0.005
931	Cnephia	0.014
932	Cobalopsis	0.001
933	Cobubatha	0.014
934	Coccidula	0.0785
935	Coccinella	0.0165
936	Coccophagus	0.041
937	Coccura	0.023
938	Coccus	0.045
939	Cochliomyia	0.0115
940	Cochylichroa	0.0405
941	Cochylidia	0.0195
942	Cochylimorpha	0.0335
943	Cochylis	0.026
944	Cocytius	0.0315
945	Codatractus	0.01
946	Coeliccia	0.032
947	Coelichneumon	0.019
948	Coeliodes	0.0905
949	Coelonia	0.044
950	Coelosia	0.0485
951	Coelostathma	0.023
952	Coenagrion	0.023
953	Coenina	0.0025
954	Coenipeta	0.0375
955	Coenochroa	0.0385
956	Coenonympha	0.013
957	Coenosia	0.011
958	Coenotephria	0.029
959	Cogia	0.02
960	Colastomion	0.0395
961	Coleotechnites	0.0045
962	Coleoxestia	0.0725
963	Colias	0.0055
964	Colla	0.0465
965	Collinsa	0.081
966	Collops	0.0155
967	Colobothea	0.0865
968	Colocasia	0.0105
969	Colocasiomyia	0.0095
970	Colocleora	0.0495
971	Colon	0.024
972	Coloradia	0.0095
973	Colostygia	0.006
974	Colpotrochia	0.041
975	Colymbetes	0.0225
976	Comana	0.0225
977	Comibaena	0.0452609
978	Commellus	0.059
979	Comostola	0.049
980	Compsobata	0.009
981	Conanalus	0.058
982	Concana	0.01
983	Conchapelopia	0.0415
984	Conchylodes	0.0295
985	Condica	0.005
986	Condylostylus	0.048
987	Conicera	0.039
988	Coniopteryx	0.0085
989	Conioscinella	0.049
990	Conistra	0.0125
991	Conocephalus	0.024
992	Conopomorpha	0.0275
993	Conops	0.0445
994	Conotrachelus	0.0105
995	Contacyphon	0.0435
996	Contarinia	0.0455
997	Conwentzia	0.0575
998	Copablepharon	0.004
999	Copamyntis	0.034
1000	Copestylum	0.0315
1001	Copidapha	0.037
1002	Copidosoma	0.058
1003	Copiopteryx	0.009
1004	Copris	0.033
1005	Coproica	0.056
1006	Copromyza	0.048
1007	Coptera	0.055
1008	Coptodisca	0.0285
1009	Coptotermes	0.003
1010	Coquillettidia	0.0265
1011	Corades	0.0025
1012	Coranarta	0.012
1013	Cordilura	0.0225
1014	Cordyla	0.0375
1015	Corgatha	0.015
1016	Corisella	0.0305
1017	Corticaria	0.03
1018	Corticarina	0.0595
1019	Corticea	0.026
1020	Cortodera	0.048
1021	Corymbitodes	0.0045
1022	Corynis	0.0485
1023	Corynoneura	0.0145
1024	Corynoptera	0.045
1025	Corynura	0.055
1026	Corythucha	0.006
1027	Coscinia	0.042
1028	Coscinocera	0.0135
1029	Cosmaresta	0.043
1030	Cosmetra	0.05
1031	Cosmia	0.004
1032	Cosmopterix	0.0135
1033	Cosmosoma	0.007
1034	Costachorema	0.0375
1035	Costora	0.0765
1036	Cotachena	0.0605
1037	Cotesia	0.006
1038	Cotinis	0.0165
1039	Crabro	0.0225
1040	Crambidia	0.0155
1041	Crambus	0.0135
1042	Craniophora	0.025
1043	Craspedolepta	0.0885
1044	Cratichneumon	0.0225
1045	Cratoplastis	0.007
1046	Cratyna	0.0405
1047	Cremastobombycia	0.046
1048	Crematogaster	0.0115
1049	Creontiades	0.0485
1050	Crepidodera	0.0325
1051	Cresera	0.0285
1052	Cricotopus	0.033
1053	Cricula	0.0055
1054	Crinodes	0.0225
1055	Crioa	0.013
1056	Crioceris	0.0925
1057	Criophthona	0.044
1058	Criorhina	0.025
1059	Cristaperla	0.0525
1060	Crocallis	0.0255
1061	Crocanthes	0.016
1062	Crocidolomia	0.0225
1063	Crocidophora	0.011
1064	Crocidosema	0.0385
1065	Crocota	0.03
1066	Crossocerus	0.003
1067	Crossopalpus	0.049
1068	Crumomyia	0.027
1069	Cryphalus	0.047
1070	Cryphia	0.014
1071	Crypsicharis	0.041
1072	Crypsiphona	0.0255
1073	Crypsiprora	0.032
1074	Cryptaspasma	0.0225
1075	Cryptoblabes	0.01
1076	Cryptocephalus	0.017
1077	Cryptocheilus	0.043
1078	Cryptochironomus	0.0245
1079	Cryptophagus	0.012
1080	Cryptophlebia	0.0085
1081	Cryptotympana	0.046
1082	Crypturgus	0.0975
1083	Cryptus	0.0555
1084	Ctenarytaina	0.073
1085	Ctenicera	0.1325
1086	Ctenichneumon	0.016
1087	Ctenochira	0.047
1088	Ctenomeristis	0.024
1089	Ctenoplusia	0.018
1090	Ctenosciara	0.0615
1091	Ctenucha	0.035
1092	Cubitermes	0.013
1093	Cubocephalus	0.049
1094	Cubus	0.013
1095	Cucullia	0.0065
1096	Cuerna	0.0185
1097	Cueta	0.085
1098	Culama	0.054
1099	Culicoides	0.027
1100	Culiseta	0.006
1101	Culladia	0.0425
1102	Curculio	0.031
1103	Curetis	0.0265
1104	Cutina	0.018
1105	Cyana	0.0335
1106	Cyanophrys	0.01
1107	Cybister	0.027
1108	Cychramus	0.067
1109	Cychrus	0.053
1110	Cyclidia	0.0675
1111	Cyclommatus	0.073
1112	Cycloneda	0.0625
1113	Cyclorhipidion	0.1345
1114	Cycnia	0.024
1115	Cydalima	0.0195
1116	Cydnocoris	0.0025
1117	Cydosia	0.0085
1118	Cylindera	0.0505
1119	Cylindromyia	0.0295
1120	Cylindrotoma	0.004
1121	Cylloceria	0.028
1122	Cyllopsis	0.038
1123	Cymatodera	0.0295
1124	Cymodusa	0.089
1125	Cymothoe	0.004
1126	Cypa	0.0395
1127	Cypha	0.009
1128	Cyphomyrmex	0.0835
1129	Cyrestis	0.035
1130	Cyrtogone	0.0245
1131	Cyrtolobus	0.014
1132	Cyrtopeltis	0.11
1133	Cyrtophloeba	0.004
1134	Cyrtopogon	0.004
1135	Cystococcus	0.0265
1136	Cyzenis	0.0095
1137	Dactyloceras	0.01
1138	Dacus	0.007
1139	Daddala	0.0425
1140	Dahira	0.0195
1141	Dahlica	0.019
1142	Dalcerides	0.0375
1143	Dalopius	0.0115
1144	Damias	0.04
1145	Danosoma	0.039
1146	Daphnis	0.024
1147	Daphnusa	0.001
1148	Darapsa	0.024
1149	Dargida	0.027
1150	Dasineura	0.0675
1151	Dasychira	0.001
1152	Dasygaster	0.011
1153	Dasyhelea	0.096
1154	Dasylophia	0.0375
1155	Dasypolia	0.0165
1156	Dasysyrphus	0.004
1157	Dasytes	0.025
1158	Data	0.031
1159	Datana	0.0025
1160	Davidius	0.0125
1161	Decachorda	0.0236154
1162	Decantha	0.0125
1163	Decodes	0.033
1164	Deilephila	0.011
1165	Deinocerites	0.041
1166	Delia	0.018
1167	Delias	0.0175
1168	Delomerista	0.015
1169	Delphacodes	0.103
1170	Delphyre	0.006
1171	Delta	0.068
1172	Deltocephalus	0.054
1173	Deltochilum	0.0485
1174	Deltophora	0.0665
1175	Deltote	0.0195
1176	Demetrias	0.0435
1177	Dendarus	0.016
1178	Dendroctonus	0.0545
1179	Dendroides	0.0385
1180	Dendrolimus	0.018
1181	Denisia	0.0295
1182	Denticollis	0.0365
1183	Deporaus	0.0865
1184	Depressaria	0.009
1185	Deraeocoris	0.0115
1186	Deronectes	0.0025
1187	Desmia	0.013
1188	Desmocerus	0.0415
1189	Destutia	0.0685
1190	Deudorix	0.0175
1191	Deuterollyta	0.048
1192	Devernodes	0.0915
1193	Diabrotica	0.031
1194	Diachasmimorpha	0.0525
1195	Diachlorus	0.0355
1196	Diachrysia	0.0385
1197	Diacme	0.035
1198	Diadasia	0.02
1199	Diadegma	0.0195
1200	Diadromus	0.0115
1201	Diaethria	0.001
1202	Dialectica	0.0375
1203	Diamesa	0.0135
1204	Dianthidium	0.058
1205	Diaphania	0.029
1206	Diaphanta	0.054
1207	Diarsia	0.005
1208	Diasemia	0.0205
1209	Diastema	0.011
1210	Diastictis	0.0055
1211	Diatenes	0.002
1212	Diatraea	0.047
1213	Dibolia	0.0665
1214	Dicaelus	0.014
1215	Dicerca	0.005
1216	Dichagyris	0.007
1217	Dicheirotrichus	0.0255
1218	Dichelacera	0.0167778
1219	Dichelia	0.04
1220	Dichelonyx	0.035
1221	Dichelotarsus	0.015
1222	Dichocrocis	0.0485
1223	Dichomeris	0.016
1224	Dichopygina	0.055
1225	Dichorda	0.0055
1226	Dichromacalles	0.1145
1227	Dichromodes	0.021
1228	Dichrooscytus	0.015
1229	Dichrorampha	0.013
1230	Dicosmoecus	0.0115
1231	Dicraeus	0.0375
1232	Dicranomyia	0.0175
1233	Dicranoptycha	0.054
1234	Dicranosepsis	0.038
1235	Dicranota	0.0355
1236	Dicrotendipes	0.0835
1237	Dicyphus	0.026
1238	Didea	0.007
1239	Dienerella	0.108
1240	Digitivalva	0.027
1241	Diglyphus	0.037
1242	Dilochrosis	0.045
1243	Dilophus	0.043
1244	Dinaraea	0.0725
1245	Dindica	0.032
1246	Dineura	0.0665
1247	Dinophalus	0.019
1248	Dinotoperla	0.069
1249	Dioctria	0.035
1250	Diodontus	0.0245
1251	Diolcogaster	0.011
1252	Dione	0.032
1253	Dioryctria	0.004
1254	Dioxys	0.0435
1255	Diplacodes	0.0545
1256	Diplazon	0.01
1257	Diplectrona	0.1385
1258	Diplolepis	0.001
1259	Diplonevra	0.026
1260	Diploptera	0.115
1261	Diplotaxis	0.055
1262	Diplotoxa	0.024
1263	Diplous	0.009
1264	Dipogon	0.0585
1265	Dirce	0.0375
1266	Dircenna	0.001
1267	Dirphiopsis	0.0055
1268	Dismorphia	0.036
1269	Disonycha	0.045
1270	Disphragis	0.0275
1271	Distatrix	0.0475
1272	Distoleon	0.112
1273	Dithalama	0.0405
1274	Diuraphis	0.0125
1275	Dociostaurus	0.043
1276	Docosia	0.005
1277	Dodona	0.0255
1278	Dogoia	0.008
1279	Dohrniphora	0.064
1280	Dolabrossa	0.0425
1281	Dolbina	0.0185
1282	Dolerus	0.0085
1283	Doleschallia	0.0155
1284	Dolichocephala	0.016
1285	Dolichoderus	0.0205
1286	Dolichomitus	0.051
1287	Dolichopeza	0.0745
1288	Dolichopoda	0.0245
1289	Dolichopus	0.022
1290	Dolichothrips	0.054
1291	Dolichovespula	0.0115
1292	Doloessa	0.0375
1293	Dolophilodes	0.0955
1294	Donacaula	0.049
1295	Donacia	0.014
1296	Donuca	0.034
1297	Doratifera	0.0055
1298	Dorcadion	0.0405
1299	Dorcatoma	0.0655
1300	Dorcus	0.063
1301	Dorylomorpha	0.0145
1302	Dorymyrmex	0.006
1303	Doryodes	0.0075
1304	Dorytomus	0.0295
1305	Doxocopa	0.0295
1306	Draeculacephala	0.0115
1307	Drapetis	0.07
1308	Drasteria	0.0085
1309	Drepana	0.0145
1310	Drepanaphis	0.0305
1311	Drepanogynis	0.045
1312	Drepanosticta	0.094
1313	Drepanulatrix	0.0325
1314	Drilus	0.095
1315	Drino	0.0245
1316	Drobeta	0.0125
1317	Dromius	0.0185
1318	Drosophila	0.01
1319	Drunella	0.0895
1320	Drusus	0.012
1321	Dryinus	0.0545
1322	Drymeia	0.0155
1323	Drymonia	0.0205
1324	Drymus	0.0395
1325	Dryocoetes	0.0475
1326	Dufourea	0.1105
1327	Dunama	0.0205
1328	Dura	0.078
1329	Dusona	0.0185
1330	Dynamine	0.011
1331	Dynastes	0.006
1332	Dyops	0.047
1333	Dypterygia	0.024
1334	Dysaphis	0.003
1335	Dyscia	0.009
1336	Dyscinetus	0.083
1337	Dyscophellus	0.038
1338	Dysdaemonia	0.012
1339	Dysgonia	0.0155
1340	Dysmicoccus	0.0475
1341	Dysodia	0.0595
1342	Dyspessa	0.062
1343	Dyspyralis	0.026
1344	Dysschema	0.0175
1345	Dysstroma	0.0085
1346	Dytiscus	0.016
1347	Eacles	0.0155
1348	Eadya	0.0495
1349	Eana	0.0195
1350	Eanus	0.0105
1351	Earias	0.014
1352	Ebrietas	0.0365
1353	Eburia	0.079
1354	Ecclisomyia	0.0565
1355	Ecclisopteryx	0.0055
1356	Eccopsis	0.028
1357	Eccoptomera	0.0355
1358	Eccymatoge	0.0715
1359	Ecdyonurus	0.093
1360	Ecdytolopha	0.047
1361	Echinodera	0.0295
1362	Eciton	0.081
1363	Ecitophora	0.11
1364	Eclipsiodes	0.014
1365	Ecliptopera	0.013
1366	Ecnomus	0.017
1367	Ectatomma	0.0405
1368	Ectemnius	0.027
1369	Ectinus	0.0465
1370	Ectobius	0.056
1371	Ectopatria	0.009
1372	Ectropis	0.0255
1373	Edessa	0.125
1374	Edosa	0.038
1375	Edpercivalia	0.0695
1376	Efferia	0.0535
1377	Egira	0.017
1378	Egle	0.0085
1379	Eichlinia	0.0135
1380	Eidophasia	0.0285
1381	Eilema	0.016
1382	Elachertus	0.047
1383	Elachiptera	0.031
1384	Elachista	0.009
1385	Elaeognatha	0.035
1386	Elaphria	0.0155
1387	Elaphristis	0.017
1388	Elaphropeza	0.0745
1389	Elaphrus	0.029
1390	Elasmia	0.002
1391	Elatobia	0.039
1392	Elattoneura	0.04
1393	Elbella	0.0315
1394	Electrogena	0.0865
1395	Electrostrymon	0.0245
1396	Elephantomyia	0.0505
1397	Eleuthemis	0.0185
1398	Elimaea	0.0295
1399	Ellescus	0.059
1400	Elmis	0.0315
1401	Eloasa	0.0375
1402	Elodina	0.059
1403	Elophila	0.042
1404	Elophos	0.019
1405	Elusa	0.0085
1406	Elymana	0.013
1407	Elysius	0.028
1408	Emesis	0.004
1409	Emmalocera	0.0455
1410	Empis	0.009
1411	Empoasca	0.105
1412	Empria	0.0145
1413	Enallagma	0.0275
1414	Encarsia	0.038
1415	Enchenopa	0.005
1416	Enchesphora	0.036
1417	Enchocrates	0.058
1418	Encyrtus	0.0505
1419	Endasys	0.0135
1420	Endothenia	0.0135
1421	Endotricha	0.012
1422	Endoxyla	0.024
1423	Enicmus	0.058
1424	Enispa	0.009
1425	Ennomos	0.007
1426	Enochrus	0.007
1427	Enoclerus	0.023
1428	Enosis	0.042
1429	Enteucha	0.0505
1430	Entometa	0.009
1431	Enyo	0.02
1432	Eois	0.021
1433	Epeiromulona	0.0055
1434	Epeorus	0.065
1435	Epermenia	0.039
1436	Ephedrus	0.0305
1437	Ephemerella	0.073
1438	Ephestia	0.013
1439	Ephestiodes	0.0225
1440	Ephysteris	0.0285
1441	Epicallima	0.0215
1442	Epicauta	0.0085
1443	Epicoma	0.0065
1444	Epicrocis	0.0255
1445	Epicyrtica	0.031
1446	Epidapus	0.087
1447	Epidaus	0.049
1448	Epidesmia	0.063
1449	Epidromia	0.007
1450	Epilachna	0.0685
1451	Epimartyria	0.01
1452	Epimecis	0.054
1453	Epimolis	0.049
1454	Epinotia	0.005
1455	Epipagis	0.01
1456	Epiphile	0.0055
1457	Epiphora	0.008
1458	Epiphragma	0.057
1459	Epiphthora	0.0953448
1460	Epiplema	0.0375
1461	Epipristis	0.0045
1462	Epirhyssa	0.0415
1463	Epirrhoe	0.03
1464	Epirrita	0.016
1465	Episcada	0.016
1466	Episcepsis	0.018
1467	Episimus	0.048
1468	Epistrophe	0.028
1469	Episyron	0.053
1470	Epithymema	0.028
1471	Epitrix	0.0435
1472	Epitymbia	0.037
1473	Epyaxa	0.0025
1474	Erannis	0.013
1475	Erastria	0.016
1476	Eratoneura	0.033
1477	Ercheia	0.0085
1478	Erebia	0.003
1479	Erechthias	0.061
1480	Eremochroa	0.017
1481	Eressa	0.0255
1482	Eretmocera	0.0495
1483	Eretmocerus	0.0745
1484	Eretris	0.0345
1485	Ericeia	0.016
1486	Erichsonius	0.1175
1487	Erichthodes	0.024
1488	Ericodesma	0.024
1489	Ericrypsina	0.004
1490	Eridolius	0.0025
1491	Erigorgus	0.033
1492	Erinnyis	0.0315
1493	Eriocrania	0.0045
1494	Eriocraniella	0.01
1495	Eriogaster	0.0135
1496	Erioptera	0.0495
1497	Eriopyga	0.0115
1498	Eriosoma	0.044
1499	Eriostepta	0.0665
1500	Eristalinus	0.007
1501	Eristalis	0.0105
1502	Ernobius	0.0845
1503	Erora	0.0065
1504	Errhomus	0.007
1505	Erruca	0.031
1506	Eryphanis	0.0025
1507	Erythemis	0.015
1508	Erythridula	0.017
1509	Erythrodiplax	0.0245
1510	Erythroneura	0.0415
1511	Esenbeckia	0.0155
1512	Esolus	0.0575
1513	Essigella	0.0205
1514	Esthlodora	0.037
1515	Etainia	0.014
1516	Etanna	0.028
1517	Eteobalea	0.0245
1518	Etheophanus	0.077
1519	Ethmia	0.0175
1520	Etiella	0.0225
1521	Etorofus	0.004
1522	Euacidalia	0.0585
1523	Euaesthetus	0.048
1524	Euagra	0.0195
1525	Euaresta	0.016
1526	Eubaphe	0.0105
1527	Eubergia	0.0135
1528	Eublemma	0.018
1529	Eubordeta	0.038
1530	Eucelatoria	0.03
1531	Eucera	0.0125
1532	Euceraphis	0.013
1533	Eucereon	0.0085
1534	Euceros	0.0145
1535	Euchaetes	0.0085
1536	Euchaetis	0.033
1537	Euchalcia	0.0245
1538	Euchlaena	0.029
1539	Euchorthippus	0.011
1540	Euchromia	0.011
1541	Euclasta	0.049
1542	Euclea	0.0155
1543	Euclidia	0.0295
1544	Euclystis	0.005
1545	Euconnus	0.0475
1546	Eucopina	0.008
1547	Eucosma	0.0055
1548	Eucrostes	0.017
1549	Eucyane	0.0125
1550	Eucyclodes	0.016
1551	Eudaemonia	0.025
1552	Eudicella	0.0325
1553	Eudocima	0.0215
1554	Eudonia	0.009
1555	Eudorylas	0.014
1556	Eudryas	0.0025
1557	Eueretagrotis	0.03
1558	Eufriesea	0.0345
1559	Eugnosta	0.0025
1560	Eugoa	0.0325
1561	Euhampsonia	0.017
1562	Euhesma	0.033
1563	Euhyponomeutoides	0.0335
1564	Eukiefferiella	0.0175
1565	Eulachnus	0.0095
1566	Eulaema	0.009
1567	Eulechria	0.0145
1568	Eulepidotis	0.0095
1569	Euliphyra	0.0095
1570	Eulocastra	0.053
1571	Eumaeus	0.023
1572	Eumasia	0.041
1573	Eumelea	0.027
1574	Eumenes	0.019
1575	Eumera	0.012
1576	Eumerus	0.007
1577	Eunica	0.013
1578	Euodynerus	0.0115
1579	Eupanacra	0.028
1580	Eupelmus	0.0695
1581	Eupeodes	0.0055
1582	Euphaea	0.0235
1583	Euphaedra	0.004
1584	Euphilotes	0.007
1585	Euphiltra	0.0285
1586	Eupholus	0.1025
1587	Euphoria	0.031
1588	Euphronarcha	0.059
1589	Euphyes	0.034
1590	Euphyia	0.007
1591	Eupithecia	0.009
1592	Euplectus	0.0335
1593	Euplexia	0.015
1594	Euploea	0.005
1595	Eupoecilia	0.038
1596	Eupogonius	0.076
1597	Eupristina	0.022
1598	Euproctis	0.02
1599	Eupselia	0.0305
1600	Eupsilia	0.005
1601	Euptera	0.0065
1602	Eupteryx	0.018
1603	Euptychoides	0.0975
1604	Eurhadinoceraea	0.059
1605	Eurhodope	0.0225
1606	Eurhopalothrix	0.094
1607	Eurhythma	0.0265
1608	Eurithia	0.0155
1609	Eurois	0.0135
1610	Europiella	0.006
1611	Eurrhyparodes	0.037
1612	Eurybia	0.013
1613	Eurydema	0.023
1614	Euryglottis	0.0315
1615	Eurylophella	0.0385
1616	Eurysternus	0.071
1617	Eurytoma	0.044
1618	Euryusa	0.086
1619	Eusarca	0.037
1620	Euscelis	0.1525
1621	Eusceptis	0.0235
1622	Euscirrhopterus	0.0375
1623	Euselasia	0.042
1624	Eusphalerum	0.0325
1625	Eustalomyia	0.0475
1626	Eusterinx	0.0235
1627	Eustrotia	0.035
1628	Eutelia	0.004
1629	Euthalia	0.031
1630	Euthycera	0.115
1631	Eutomostethus	0.0475
1632	Eutorna	0.0195
1633	Eutrichapion	0.064
1634	Eutrichota	0.014
1635	Euura	0.009
1636	Euwallacea	0.114
1637	Euxoa	0.004
1638	Euzophera	0.014
1639	Evacanthus	0.0305
1640	Evagetes	0.025
1641	Evandromyia	0.084
1642	Evergestis	0.0085
1643	Evius	0.0185
1644	Evodinus	0.075
1645	Exaeretia	0.012
1646	Exapion	0.0505
1647	Exasticolus	0.037
1648	Exechia	0.017
1649	Exechiopsis	0.0425
1650	Exitianus	0.062
1651	Exocentrus	0.0895
1652	Exochomus	0.0585
1653	Exochus	0.0125
1654	Exorista	0.004
1655	Exoryza	0.006
1656	Exoteleia	0.028
1657	Extrusanus	0.01
1658	Exyra	0.016
1659	Eysarcoris	0.0635
1660	Falagria	0.049
1661	Falcatula	0.0145
1662	Falsomordellistena	0.1415
1663	Fannia	0.0055
1664	Farigia	0.0365
1665	Fascellina	0.0375
1666	Faveria	0.0315
1667	Favonius	0.0235
1668	Feigeria	0.0335
1669	Feltia	0.005
1670	Fenusa	0.0555
1671	Feralia	0.003
1672	Feraxinia	0.028
1673	Ferdinandea	0.021
1674	Fernaldella	0.0335
1675	Fidena	0.0605
1676	Filatima	0.016
1677	Fisera	0.0385
1678	Fishia	0.009
1679	Fissicrambus	0.034
1680	Flexamia	0.0675
1681	Fomoria	0.061
1682	Forcipomyia	0.1185
1683	Formica	0.003
1684	Forsterinaria	0.007
1685	Frankliniella	0.073
1686	Friseria	0.0945
1687	Fruhstorferiola	0.004
1688	Fucellia	0.012
1689	Fulvius	0.147
1690	Fundella	0.022
1691	Furcatrox	0.0305
1692	Furcula	0.0085
1693	Gabrius	0.035
1694	Gadirtha	0.029
1695	Galerita	0.0165
1696	Galeruca	0.004
1697	Galerucella	0.0375
1698	Gallaba	0.067
1699	Gambrus	0.1425
1700	Gamelia	0.0165
1701	Gampsocleis	0.054
1702	Garella	0.0155
1703	Garrha	0.011
1704	Gasterophilus	0.08
1705	Gastrodes	0.0565
1706	Gastropacha	0.004
1707	Gastrophysa	0.0695
1708	Gastroserica	0.0625
1709	Gastrosericus	0.0955
1710	Gaurax	0.008
1711	Gazoryctra	0.036
1712	Gegenes	0.0055
1713	Geina	0.012
1714	Geitoneura	0.034
1715	Gelechia	0.0125
1716	Gelis	0.0335
1717	Genduara	0.023
1718	Geometra	0.031
1719	Geomyza	0.0085
1720	Gerris	0.014
1721	Gesta	0.0115
1722	Giaura	0.066
1723	Gigantodax	0.023
1724	Gillmeria	0.001
1725	Gimnomera	0.015
1726	Ginaldia	0.036
1727	Givira	0.0235
1728	Glacies	0.015
1729	Glaphyria	0.039
1730	Glaucina	0.0335
1731	Glaucocharis	0.0165
1732	Glaucolepis	0.0655
1733	Glaucopsyche	0.0155
1734	Glena	0.0085
1735	Glischrochilus	0.044
1736	Gloridonus	0.021
1737	Glossonotus	0.0505
1738	Glossosoma	0.005
1739	Gluphisia	0.008
1740	Glycythyma	0.03
1741	Glyphidocera	0.0355
1742	Glyphipterix	0.0310769
1743	Glyphodes	0.0325
1744	Glypta	0.0275
1745	Glyptapanteles	0.004
1746	Glyptina	0.06
1747	Glyptotendipes	0.083
1748	Gnamptogenys	0.057
1749	Gnathmocerodes	0.03
1750	Gnathothlibus	0.0065
1751	Gnopharmia	0.02
1752	Gnophomyia	0.0385
1753	Gnophos	0.0335
1754	Gnorimoschema	0.016
1755	Gnorimus	0.074
1756	Gnypeta	0.057
1757	Goera	0.007
1758	Golofa	0.012
1759	Gomphurus	0.004
1760	Gonatocerus	0.0353421
1761	Gonatopus	0.0465
1762	Gondysia	0.0115
1763	Gonia	0.007
1764	Gonioctena	0.0235
1765	Gonionota	0.038
1766	Gonioterma	0.0465
1767	Gonitis	0.01
1768	Gonodonta	0.0025
1769	Gonodontis	0.0065
1770	Gonometa	0.004
1771	Gonomyia	0.0285
1772	Goodia	0.003
1773	Gorgonidia	0.007
1774	Gorytes	0.011
1775	Grammodes	0.006
1776	Grammoptera	0.047
1777	Graphisurus	0.083
1778	Graphocephala	0.051
1779	Graphoderus	0.036
1780	Grapholita	0.0195
1781	Graphomya	0.012
1782	Graptomyza	0.0705
1783	Greenidea	0.0135
1784	Grotella	0.0085
1785	Gryllus	0.02
1786	Gymnelia	0.0155
1787	Gymnetis	0.0405
1788	Gymnetron	0.078
1789	Gymnobathra	0.0905
1790	Gymnocheta	0.009
1791	Gymnochthebius	0.0635
1792	Gymnodia	0.035
1793	Gymnometriocnemus	0.05
1794	Gymnophora	0.0175
1795	Gymnopternus	0.0225
1796	Gymnoscelis	0.038
1797	Gymnusa	0.0425
1798	Gynacantha	0.043
1799	Gynaephora	0.028
1800	Gynanisa	0.015
1801	Gynnidomorpha	0.001
1802	Gynoeryx	0.037
1803	Gyponana	0.003
1804	Gypsonoma	0.0075
1805	Gyrohypnus	0.0515
1806	Gyrophaena	0.0334048
1807	Gyrtothripa	0.001
1808	Habroscelimorpha	0.033
1809	Habrosyne	0.0205
1810	Hadena	0.004
1811	Hadrobregmus	0.1015
1812	Hadromorphus	0.0345
1813	Haemanota	0.037
1814	Haematobosca	0.015
1815	Haematopota	0.0315
1816	Hagnagora	0.0065
1817	Hahncappsia	0.0055
1818	Halictillus	0.029
1819	Halocladius	0.051
1820	Halticus	0.0625
1821	Halysidota	0.007
1822	Hamadryas	0.0125
1823	Hamana	0.0205
1824	Hampsonodes	0.0165
1825	Hapalaraea	0.038
1826	Hapigia	0.0395
1827	Hapigiodes	0.0365
1828	Hapleginella	0.0125
1829	Haplodyta	0.0545
1830	Haplothrips	0.029
1831	Haritalodes	0.005
1832	Harjesia	0.0375
1833	Harmonia	0.0405
1834	Harnischia	0.0605
1835	Harpactus	0.071
1836	Harpalus	0.004
1837	Harpocera	0.036
1838	Harrisina	0.0145
1839	Hasora	0.027
1840	Hebecephalus	0.0075
1841	Hebecnema	0.049
1842	Hecatesia	0.0175
1843	Hednota	0.0295
1844	Hedriodiscus	0.1065
1845	Hedya	0.046
1846	Hedychridium	0.0575
1847	Hedychrum	0.069
1848	Helcystogramma	0.0205
1849	Helenia	0.011
1850	Heleomyza	0.035
1851	Helia	0.0315
1852	Heliconius	0.003
1853	Helicoverpa	0.0145
1854	Helina	0.0165
1855	Heliocheilus	0.004
1856	Heliococcus	0.0415
1857	Heliocypha	0.019
1858	Heliolonche	0.022
1859	Heliomata	0.018
1860	Heliopetes	0.0175
1861	Heliosia	0.001
1862	Heliozela	0.059
1863	Heliura	0.005
1864	Helius	0.0805
1865	Hellinsia	0.048
1866	Hellula	0.015
1867	Helluomorphoides	0.0385
1868	Helochara	0.0324667
1869	Helodon	0.06
1870	Helopeltis	0.039
1871	Helophilus	0.01
1872	Helvibotys	0.0175
1873	Hemaris	0.0055
1874	Hemerobius	0.013
1875	Hemeroblemma	0.0275
1876	Hemerodromia	0.0055
1877	Hemerophila	0.0235
1878	Hemeroplanes	0.0315
1879	Hemeroplanis	0.00733333
1880	Hemiarcha	0.033
1881	Hemibela	0.013
1882	Hemiberlesia	0.052
1883	Hemicephalis	0.024
1884	Hemiceras	0.026
1885	Hemichoma	0.015
1886	Hemicordulia	0.023
1887	Hemileuca	0.018
1888	Hemilucilia	0.031
1889	Hemipenthes	0.1025
1890	Hemiphileurus	0.114
1891	Hemistola	0.027
1892	Hemithea	0.04
1893	Hemitrichapion	0.089
1894	Heniocha	0.016
1895	Henosepilachna	0.087
1896	Henricus	0.0315
1897	Heptagenia	0.0655
1898	Heraclides	0.0025
1899	Herbita	0.034
1900	Heriades	0.019
1901	Herina	0.062
1902	Heringia	0.0135
1903	Hermeuptychia	0.0075
1904	Herminodes	0.022
1905	Herochroma	0.017
1906	Herpisticus	0.0525
1907	Hesperia	0.005
1908	Hesperocorixa	0.0705
1909	Hesperophylax	0.0225
1910	Hestiochora	0.0345
1911	Hetaerina	0.11
1912	Heterallactis	0.0365
1913	Heterarthrus	0.015
1914	Heterelmis	0.0055
1915	Heterhelus	0.0325
1916	Heterochroma	0.032
1917	Heterogamus	0.049
1918	Heteromicta	0.06
1919	Heteroponera	0.071
1920	Heteropsis	0.024
1921	Heterostegane	0.0785
1922	Heterotermes	0.072
1923	Heteroteucha	0.022
1924	Heterothops	0.0885
1925	Heterotrissocladius	0.0455
1926	Hexanchorus	0.0055
1927	Hexorthodes	0.018
1928	Hidripa	0.034
1929	Hieroglyphus	0.0815
1930	Hilara	0.0314
1931	Hileithia	0.033
1932	Himacerus	0.0735
1933	Himerois	0.0335
1934	Hipoepa	0.0205
1935	Hipparchia	0.0085
1936	Hippotion	0.006
1937	Hirpida	0.031
1938	Hirtodrosophila	0.0455
1939	Hister	0.097
1940	Holcocera	0.0595
1941	Holcostethus	0.0795
1942	Holoarctia	0.002
1943	Holocacista	0.053
1944	Holocentropus	0.0275
1945	Holocerina	0.0135
1946	Holocola	0.015
1947	Holotrichia	0.1175
1948	Homaeotarsus	0.0715
1949	Homalictus	0.0185
1950	Homalodisca	0.0285
1951	Homodes	0.0535
1952	Homoglaea	0.022
1953	Homona	0.0165
1954	Homoneura	0.007
1955	Homophoberia	0.004
1956	Homorthodes	0.0115
1957	Homosetia	0.067
1958	Hoplia	0.069
1959	Hoplocampa	0.004
1960	Hoplodrina	0.021
1961	Hoplomorpha	0.035
1962	Hoploscopa	0.0225
1963	Horama	0.022
1964	Horatosphaga	0.012
1965	Horisme	0.007
1966	Horismenus	0.058
1967	Hormius	0.037
1968	Houghia	0.003
1969	Howickia	0.0375
1970	Hulstina	0.008
1971	Hyadaphis	0.0095
1972	Hyadina	0.0555
1973	Hyaleucerea	0.0575
1974	Hyalobathra	0.016
1975	Hyalurga	0.0385
1976	Hybomitra	0.004
1977	Hybos	0.033
1978	Hycleus	0.006
1979	Hydaticus	0.0216
1980	Hydatophylax	0.0515
1981	Hydnobius	0.084
1982	Hydraecia	0.02
1983	Hydraena	0.004
1984	Hydrelia	0.0445
1985	Hydrellia	0.049
1986	Hydria	0.0205
1987	Hydrillodes	0.001
1988	Hydriomena	0.004
1989	Hydrobaenus	0.066
1990	Hydrobiosella	0.0855
1991	Hydrobiosis	0.022
1992	Hydroeciodes	0.0205
1993	Hydromanicus	0.13
1994	Hydrophilus	0.043
1995	Hydrophoria	0.001
1996	Hydrophorus	0.0055
1997	Hydropsyche	0.0145
1998	Hydroptila	0.008
1999	Hydrotaea	0.002
[truncated: 2,289 more rows]
